# Supplementary material for: Grape Pomace and Ferulic Acid Improve Antioxidant Enzyme Activity and Gut Histomorphometry in Heat-Stressed Finishing Pigs
Source: Animals (Basel). 2025 Aug 13;15(16):2382. doi: 10.3390/ani15162382 (PMC12382960; doi:10.3390/ani15162382)
Supplement: Supplementary file 1 [file animals-15-02382-s001.zip]

Archive with 1 entries (1 files):
- animals-3746115-supplementary.pdf
